# Supplementary material for: Impact of carbon dioxide concentrations on laboratory sensitivity of Mycoplasma species isolated from dairy cows
Source: Microbiol Spectr. 2024 Aug 20;12(10):e00946-24. doi: 10.1128/spectrum.00946-24 (PMC11448075; doi:10.1128/spectrum.00946-24)
Supplement: Supplemental data — Raw colony count. [file spectrum.00946-24-s0002.xlsx]

## Sheet: Sheet1
Supplementary Material B: Raw colony count
Isolate2	Triplicate	Dilution	day3_A	day5_A	day7_A	day10_A	day3_5	day5_5	day7_5	day10_5	day3_10	day5_10	day7_10	day10_10
3775	1	10-4	TNTC	TNTC	TNTC	TNTC	TNTC	TNTC	TNTC	TNTC	TNTC	TNTC	TNTC	TNTC
3775	2	10-4	TNTC	TNTC	TNTC	TNTC	TNTC	TNTC	TNTC	TNTC	TNTC	TNTC	TNTC	TNTC
3775	3	10-4	TNTC	TNTC	TNTC	TNTC	TNTC	TNTC	TNTC	TNTC	TNTC	TNTC	TNTC	TNTC
3775	1	10-5	56	87	97	93	112	116	122	112	112	113	109	107
3775	2	10-5	66	111	105	102	116	111	114	116	112	115	113	114
3775	3	10-5	74	104	118	112	112	112	117	118	58	55	56	58
3775	1	10-6	5	8	9	10	2	4	4	4	6	6	6	6
3775	2	10-6	4	8	7	7	15	16	16	16	7	10	9	9
3775	3	10-6	4	5	6	6	7	9	9	9	10	10	10	10
3596	1	10-4	149	240	TNTC	TNTC	TNTC	TNTC	TNTC	TNTC	TNTC	TNTC	TNTC	TNTC
3596	2	10-4	142	192	TNTC	TNTC	TNTC	TNTC	TNTC	TNTC	TNTC	TNTC	TNTC	TNTC
3596	3	10-4	TNTC	TNTC	TNTC	TNTC	TNTC	TNTC	TNTC	TNTC	TNTC	TNTC	TNTC	TNTC
3596	1	10-5	6	22	23	36	55	67	70	75	TNTC	TNTC	TNTC	TNTC
3596	2	10-5	10	21	28	31	48	75	76	74	118	128	127	127
3596	3	10-5	18	43	57	60	70	101	105	106	146	146	139	147
3596	1	10-6	NG	2	3	3	4	5	7	8	18	19	19	19
3596	2	10-6	3	8	7	7	7	10	10	11	9	11	11	11
3596	3	10-6	NG	NG	2	2	6	9	9	9	8	9	9	9
3893	1	10-4	NG	NG	TNTC	TNTC	NG	TNTC	TNTC	TNTC	42	122	138	146
3893	2	10-4	NG	1	NG	65	NG	TNTC	TNTC	TNTC	95	TNTC	TNTC	TNTC
3893	3	10-4	NG	NG	1	70	NG	TNTC	TNTC	TNTC	38	TNTC	TNTC	TNTC
3893	1	10-5	NG	NG	NG	NG	NG	NG	31	31	NG	9	10	10
3893	2	10-5	NG	NG	NG	NG	NG	NG	20	19	NG	14	19	20
3893	3	10-5	NG	NG	NG	4	NG	9	11	11	NG	18	10	10
3893	1	10-6	NG	NG	NG	1	NG	NG	4	5	NG	1	1	1
3893	2	10-6	NG	NG	NG	NG	NG	NG	2	3	NG	2	3	1
3893	3	10-6	NG	NG	NG	NG	NG	3	3	4	NG	NG	1	1
3890	1	10-4	NG	TNTC	TNTC	TNTC	TNTC	TNTC	TNTC	TNTC	TNTC	TNTC	TNTC	TNTC
3890	2	10-4	TNTC	TNTC	TNTC	TNTC	TNTC	TNTC	TNTC	TNTC	TNTC	TNTC	TNTC	TNTC
3890	3	10-4	TNTC	TNTC	TNTC	TNTC	TNTC	TNTC	TNTC	TNTC	TNTC	TNTC	TNTC	TNTC
3890	1	10-5	NG	113	112	105	100	163	TNTC	TNTC	TNTC	TNTC	TNTC	TNTC
3890	2	10-5	86	114	115	117	126	149	145	TNTC	TNTC	TNTC	TNTC	TNTC
3890	3	10-5	110	109	122	124	159	184	TNTC	TNTC	TNTC	TNTC	TNTC	TNTC
3890	1	10-6	NG	4	7	7	10	14	14	13	17	17	17	17
3890	2	10-6	6	8	8	8	14	16	16	16	16	17	17	17
3890	3	10-6	4	6	6	6	19	25	24	23	29	29	31	30
3895	1	10-4	TNTC	TNTC	TNTC	TNTC	TNTC	TNTC	TNTC	TNTC	TNTC	TNTC	TNTC	TNTC
3895	2	10-4	NG	TNTC	TNTC	TNTC	TNTC	TNTC	TNTC	TNTC	TNTC	TNTC	TNTC	TNTC
3895	3	10-4	NG	4	TNTC	TNTC	TNTC	TNTC	TNTC	TNTC	TNTC	TNTC	TNTC	TNTC
3895	1	10-5	NG	30	103	165	214	296	TNTC	TNTC	TNTC	TNTC	TNTC	TNTC
3895	2	10-5	NG	97	146	TNTC	186	237	TNTC	TNTC	TNTC	TNTC	TNTC	TNTC
3895	3	10-5	NG	10	58	96	237	TNTC	TNTC	TNTC	TNTC	TNTC	TNTC	TNTC
3895	1	10-6	NG	NG	N	5	2	25	26	26	31	36	37	36
3895	2	10-6	NG	4	6	6	7	21	24	24	29	36	35	35
3895	3	10-6	NG	2	8	8	26	44	46	49	22	28	28	29
3757	1	10-4	NG	NG	TNTC	TNTC	TNTC	TNTC	TNTC	TNTC	TNTC	TNTC	TNTC	TNTC
3757	2	10-4	49	295	TNTC	TNTC	TNTC	TNTC	TNTC	TNTC	TNTC	TNTC	TNTC	TNTC
3757	3	10-4	NG	TNTC	TNTC	TNTC	TNTC	TNTC	TNTC	TNTC	TNTC	TNTC	TNTC	TNTC
3757	1	10-5	NG	NG	46	83	NG	174	199	TNTC	111	160	160	148
3757	2	10-5	3	57	66	70	1	85	98	100	TNTC	TNTC	TNTC	TNTC
3757	3	10-5	NG	81	122	128	3	176	192	TNTC	152	180	199	213
3757	1	10-6	NG	NG	9	10	NG	4	9	9	7	9	12	12
3757	2	10-6	NG	3	3	4	NG	5	9	10	16	27	26	27
3757	3	10-6	NG	3	9	9	NG	13	17	18	8	18	19	19
3745	1	10-4	TNTC	TNTC	TNTC	TNTC	TNTC	TNTC	TNTC	TNTC	TNTC	TNTC	TNTC	TNTC
3745	2	10-4	NG	180	TNTC	TNTC	TNTC	TNTC	TNTC	TNTC	TNTC	TNTC	TNTC	TNTC
3745	3	10-4	NG	TNTC	TNTC	TNTC	TNTC	TNTC	TNTC	TNTC	TNTC	TNTC	TNTC	TNTC
3745	1	10-5	15	40	40	40	49	63	65	69	132	129	129	127
3745	2	10-5	NG	29	41	45	60	76	77	75	146	162	157	153
3745	3	10-5	NG	60	69	67	56	109	108	106	80	84	85	85
3745	1	10-6	2	7	7	7	6	7	7	7	10	11	11	11
3745	2	10-6	NG	NG	1	1	8	11	11	11	12	12	12	12
3745	3	10-6	NG	6	6	6	3	15	15	15	10	13	13	13
3894	1	10-4	6	113	TNTC	TNTC	TNTC	TNTC	TNTC	TNTC	TNTC	TNTC	TNTC	TNTC
3894	2	10-4	TNTC	TNTC	TNTC	TNTC	TNTC	TNTC	TNTC	TNTC	TNTC	TNTC	TNTC	TNTC
3894	3	10-4	63	TNTC	TNTC	TNTC	TNTC	TNTC	TNTC	TNTC	TNTC	TNTC	TNTC	TNTC
3894	1	10-5	2	26	24	30	72	86	85	85	148	166	157	165
3894	2	10-5	11	27	37	39	74	103	103	101	TNTC	TNTC	TNTC	TNTC
3894	3	10-5	2	58	73	77	74	172	166	172	136	147	141	149
3894	1	10-6	NG	12	4	4	3	7	7	7	20	20	20	20
3894	2	10-6	NG	3	4	5	6	10	10	10	30	30	30	30
3894	3	10-6	NG	12	10	10	3	14	16	15	8	12	13	12
3698	1	10-4	NG		TNTC	TNTC	TNTC	TNTC	TNTC	TNTC	TNTC	TNTC	TNTC	TNTC
3698	2	10-4	TNTC	TNTC	TNTC	TNTC	TNTC	TNTC	TNTC	TNTC	TNTC	TNTC	TNTC	TNTC
3698	3	10-4	NG	TNTC	TNTC	TNTC	.	.	.	.	TNTC	TNTC	TNTC	TNTC
3698	1	10-5	NG	60	71	71	39	120	126	124	207	TNTC	TNTC	TNTC
3698	2	10-5	99	123	140	143	156	171	188	TNTC	TNTC	203	203	217
3698	3	10-5	NG	43	90	95	.	.	.	.	TNTC	TNTC	TNTC	TNTC
3698	1	10-6	NG	11	5	5	1	9	9	9	17	19	20	17
3698	2	10-6	8	11	11	11	10	13	14	14	15	20	23	21
3698	3	10-6	NG	NG	9	10	.	.	.	.	19	20	20	20
3896	1	10-4	TNTC	TNTC	TNTC	TNTC	TNTC	TNTC	TNTC	TNTC	TNTC	TNTC	TNTC	TNTC
3896	2	10-4	TNTC	TNTC	TNTC	TNTC	TNTC	TNTC	TNTC	TNTC	TNTC	TNTC	TNTC	TNTC
3896	3	10-4	NG	TNTC	TNTC	TNTC	TNTC	TNTC	TNTC	TNTC	TNTC	TNTC	TNTC	TNTC
3896	1	10-5	62	104	101	106	131	131	136	TNTC	107	109	109	112
3896	2	10-5	9	143	150	TNTC	137	180	182	TNTC	132	133	129	134
3896	3	10-5	NG	112	121	130	166	184	TNTC	TNTC	124	144	135	134
3896	1	10-6	9	9	9	9	10	11	11	11	5	6	6	6
3896	2	10-6	1	12	13	13	5	31	8	8	8	8	8	8
3896	3	10-6	NG	7	8	8	31	8	32	34	11	11	11	11
3891	1	10-4	NG	19	23	25	6	14	20	23	NG	2	8	4
3891	2	10-4	NG	24	23	25	NG	11	22	26	17	21	22	21
3891	3	10-4	1	29	32	35	5	8	14	20	NG	5	7	5
3891	1	10-5	NG	1	1	1	1	1	2	2	NG	NG	NG	NG
3891	2	10-5	NG	4	3	3	NG	NG	1	3	NG	NG	NG	NG
3891	3	10-5	NG	4	4	4	NG	NG	NG	3	NG	1	1	1
3891	1	10-6	NG	NG	NG	1	NG	NG	NG	NG	NG	NG	1	1
3891	2	10-6	NG	NG	NG	NG	NG	NG	NG	NG	NG	NG	NG	NG
3891	3	10-6	NG	NG	NG	NG	NG	NG	NG	NG	NG	NG	NG	NG
3752	1	10-4	NG	TNTC	TNTC	TNTC	TNTC	TNTC	TNTC	TNTC	TNTC	TNTC	TNTC	TNTC
3752	2	10-4	NG	TNTC	TNTC	TNTC	149	TNTC	TNTC	TNTC	TNTC	TNTC	TNTC	TNTC
3752	3	10-4	TNTC	TNTC	TNTC	TNTC	TNTC	TNTC	TNTC	TNTC	TNTC	TNTC	TNTC	TNTC
3752	1	10-5	NG	48	61	65	43	82	92	91	TNTC	TNTC	TNTC	TNTC
3752	2	10-5	NG	61	65	66	9	60	61	67	109	133	132	131
3752	3	10-5	94	64	177	167	183	221	TNTC	TNTC	TNTC	TNTC	TNTC	TNTC
3752	1	10-6	NG	5	5	5	1	3	10	10	19	21	20	20
3752	2	10-6	NG	8	11	10	NG	11	12	13	12	14	14	14
3752	3	10-6	6	17	15	16	24	29	28	29	24	24	24	24
3771	1	10-4	NG	56	69	67	56	122	127	127	TNTC	TNTC	TNTC	TNTC
3771	2	10-4	TNTC	TNTC	TNTC	TNTC	TNTC	TNTC	TNTC	TNTC	TNTC	TNTC	TNTC	TNTC
3771	3	10-4	121	146	TNTC	178	TNTC	TNTC	TNTC	TNTC	TNTC	TNTC	TNTC	TNTC
3771	1	10-5	NG	10	8	9	2	15	16	15	51	51	51	52
3771	2	10-5	NG	51	56	51	39	82	87	84	76	79	79	75
3771	3	10-5	12	15	15	15	20	23	24	24	82	81	80	78
3771	1	10-6	NG	2	2	2	NG	3	3	3	9	9	9	9
3771	2	10-6	NG	5	5	5	2	4	4	4	5	5	5	4
3771	3	10-6	5	6	6	6	4	4	4	4	3	3	3	3
3699	1	10-4	70	TNTC	TNTC	TNTC	TNTC	TNTC	TNTC	TNTC	TNTC	TNTC	TNTC	TNTC
3699	2	10-4	NG	TNTC	TNTC	TNTC	50	TNTC	TNTC	TNTC	TNTC	TNTC	TNTC	TNTC
3699	3	10-4	NG	148	TNTC	TNTC	6	TNTC	TNTC	TNTC	TNTC	TNTC	TNTC	TNTC
3699	1	10-5	2	48	75	82	26	62	82	93	TNTC	TNTC	TNTC	TNTC
3699	2	10-5	NG	37	72	68	NG	82	104	106	TNTC	TNTC	TNTC	TNTC
3699	3	10-5	NG	5	23	29	NG	93	123	112	TNTC	TNTC	TNTC	TNTC
3699	1	10-6	1	2	6	6	2	6	8	8	9	8	16	16
3699	2	10-6	NG	NG	8	10	NG	6	10	11	17	22	24	24
3699	3	10-6	NG	NG	6	8	NG	11	21	22	26	34	24	39
3898	1	10-4	NG	NG	NG	4	.	.	.	.	NG	NG	NG	NG
3898	2	10-4	NG	NG	NG	TNTC	NG	TNTC	TNTC	TNTC	NG	NG	NG	NG
3898	3	10-4	NG	NG	NG	TNTC	NG	TNTC	TNTC	TNTC	NG	NG	NG	NG
3898	1	10-5	NG	NG	NG	NG	.	.	.	.	NG	NG	NG	NG
3898	2	10-5	NG	NG	NG	1	NG	TNTC	TNTC	TNTC	NG	NG	NG	NG
3898	3	10-5	NG	NG	NG	21	NG	159	TNTC	TNTC	NG	NG	NG	NG
3898	1	10-6	NG	NG	NG	NG	.	.	.	.	NG	NG	NG	NG
3898	2	10-6	NG	NG	NG	NG	NG	11	38	37	NG	NG	NG	NG
3898	3	10-6	NG	NG	NG	1	NG	18	16	16	NG	NG	NG	NG
3778	1	10-4	NG	TNTC	TNTC	TNTC	TNTC	TNTC	TNTC	TNTC	TNTC	TNTC	TNTC	TNTC
3778	2	10-4	NG	TNTC	TNTC	TNTC	TNTC	TNTC	TNTC	TNTC	TNTC	TNTC	TNTC	TNTC
3778	3	10-4	25	TNTC	TNTC	TNTC	TNTC	TNTC	TNTC	TNTC	TNTC	TNTC	TNTC	TNTC
3778	1	10-5	NG	226	TNTC	TNTC	40	229	TNTC	TNTC	175	TNTC	TNTC	TNTC
3778	2	10-5	NG	TNTC	TNTC	TNTC	58	TNTC	TNTC	TNTC	118	123	118	120
3778	3	10-5	NG	90	111	TNTC	17	219	225	TNTC	161	166	176	181
3778	1	10-6	NG	66	69	68	NG	34	38	38	21	21	21	21
3778	2	10-6	NG	14	15	15	1	30	31	31	19	19	19	19
3778	3	10-6	NG	17	20	20	1	18	18	18	13	13	13	13
1855	1	10-4	TNTC	TNTC	TNTC	TNTC	NG	TNTC	TNTC	TNTC	TNTC	TNTC	TNTC	TNTC
1855	2	10-4	36	TNTC	TNTC	TNTC	NG	TNTC	TNTC	TNTC	TNTC	TNTC	TNTC	TNTC
1855	3	10-4	TNTC	TNTC	TNTC	TNTC	NG	TNTC	TNTC	TNTC	TNTC	TNTC	TNTC	TNTC
1855	1	10-5	NG	19	32	108	NG	TNTC	TNTC	TNTC	TNTC	TNTC	TNTC	TNTC
1855	2	10-5	NG	12	35	126	NG	126	TNTC	TNTC	TNTC	TNTC	TNTC	TNTC
1855	3	10-5	NG	23	36	109	NG	TNTC	TNTC	TNTC	TNTC	TNTC	TNTC	TNTC
1855	1	10-6	NG	NG	2	7	NG	2	2	4	16	19	18	20
1855	2	10-6	NG	1	2	4	NG	1	8	8	16	22	22	22
1855	3	10-6									23	26	27	27
18Y-3	1	10-4	NG	10	13	123	TNTC	TNTC	TNTC	TNTC	144		150	183
18Y-3	2	10-4	NG	6	16	155	144	247	TNTC	TNTC	TNTC	229	TNTC	TNTC
18Y-3	3	10-4	NG	14	22	TNTC	TNTC	TNTC	TNTC	TNTC	TNTC	TNTC	TNTC	TNTC
18Y-3	1	10-5	NG	NG	NG	10	35	72	106	106	12	14	17	23
18Y-3	2	10-5	NG	NG	NG	8	23	37	53	56	15	14	20	38
18Y-3	3	10-5	NG	NG	4	24	44	94	109	134	82		89	176
18Y-3	1	10-6	NG	NG	NG	NG	3	6	8	12	NG	NG	NG	NG
18Y-3	2	10-6	NG	NG	NG	1	NG	1	2	2	NG	NG	NG	NG
18Y-3	3	10-6	NG	NG	NG	1	NG	1	1	1	2	2	2	9
18Y-4	1	10-4	NG	1	9	TNTC	TNTC	TNTC	TNTC	TNTC	TNTC	TNTC	TNTC	TNTC
18Y-4	2	10-4	NG	1	4	TNTC	TNTC	TNTC	TNTC	TNTC	TNTC	TNTC	TNTC	TNTC
18Y-4	3	10-4	NG	NG	59	TNTC	TNTC	TNTC	TNTC	TNTC	TNTC	TNTC	TNTC	TNTC
18Y-4	1	10-5	NG	NG	NG	42	93	126	119	129	58	57	79	112
18Y-4	2	10-5	NG	NG	NG	40	38	68	66	72	78	74	81	87
18Y-4	3	10-5	NG	NG	NG		58	88	97	97	93	90	101	108
18Y-4	1	10-6	NG	NG	NG	1	3	12	11	11	3	1	5	5
18Y-4	2	10-6	NG	NG	NG	1	2	8	10	10	1	1	2	2
18Y-4	3	10-6	NG	NG	NG	1	3	7	7	7		5	5	6
10	1	10-4	NG	NG	3	5	2	5	13	TNTC	120	237	TNTC	TNTC
10	2	10-4	NG	3	3	3	2	12	15	TNTC	TNTC	TNTC	TNTC	TNTC
10	3	10-4	NG	3	3	4	1	10	13	TNTC	TNTC	TNTC	TNTC	TNTC
10	1	10-5	NG	NG	NG	1	NG	1	1	3	20		42	48
10	2	10-5	NG	NG	NG	1	1	2	3	4	102	112	148	186
10	3	10-5	NG	NG	NG	1	NG	NG	NG	3	33	29	50	77
10	1	10-6		NG	NG	NG	NG	NG	NG	NG	NG	NG	1	3
10	2	10-6	NG	NG	NG	NG	NG	NG	NG	NG	3	2	6	9
10	3	10-6	NG	NG	NG	NG	NG	NG	NG	1	NG	3	4	5
17	1	10-4	134	TNTC	TNTC	TNTC	178	194	179	196	TNTC	TNTC	TNTC	TNTC
17	2	10-4	120	186	165	TNTC	TNTC	TNTC	TNTC	TNTC	TNTC	TNTC	TNTC	TNTC
17	3	10-4	166	TNTC	TNTC	TNTC	166	192	178	198	TNTC	TNTC	TNTC	TNTC
17	1	10-5	4	18	18	18	12	18	16	16
17	2	10-5	NG	9	9	18	15	16	18	18	47	48	48	46
17	3	10-5	NG	9	11	11	9	17	17	16	57	54	64	63
17	1	10-6	NG	2	2	2	NG	1	1	1	2	2	2	2
17	2	10-6	NG	3	3	3	1	1	1	1	1	1	1	1
17	3	10-6	NG	1	1	1	NG	1	1	1	1	1	1	1
B	1	10-4	59	153	140	146	120	133	131	136	TNTC	TNTC	TNTC	TNTC
B	2	10-4	96	181		178	240	TNTC	TNTC	TNTC	TNTC	TNTC	TNTC	TNTC
B	3	10-4	22	128	145	129	139	222	185	201	TNTC	TNTC	TNTC	TNTC
B	1	10-5	NG	3	3	3	8	12	12	12	28	29	30	29
B	2	10-5	1	16	18	19	20	19	19	19	52	52	58	56
B	3	10-5	NG	5	5	5	14	17	17	19	25	24	42	51
B	1	10-6	NG	1	1	1	5	6	7	7	2	2	2	2
B	2	10-6	NG	NG	NG	NG	NG	NG	NG	NG	1	1	1	1
B	3	10-6	NG	2	2	2	NG	NG	NG	NG	82	71	137	204
G	1	10-4	NG	NG	3	15	55	168	TNTC	TNTC	205	211	263	281
G	2	10-4	NG	NG	5		94	TNTC	TNTC	TNTC	119		174	216
G	3	10-4	NG	NG	1	10	100	TNTC	TNTC	TNTC	175	194	222	191
G	1	10-5	NG	NG	1	1	NG	18	22	25	25	24	36	42
G	2	10-5	NG	NG	NG	NG	1	23	29	29	8	3	25	41
G	3	10-5	NG	NG	NG	NG	3	24	28	28	14	14	21	23
G	1	10-6	NG	NG	NG	NG	NG	NG	NG	NG	2	2	2	2
G	2	10-6	NG	NG	NG	NG	NG	NG	NG	NG	1	1	1	3
G	3	10-6	NG	NG	NG	NG	NG	4	4	4	4	2	2	4
E	1	10-4	NG	237	220	221	261	TNTC	TNTC	TNTC	TNTC	TNTC	TNTC	TNTC
E	2	10-4	NG	98	99	99	115	162	162	TNTC	TNTC	TNTC	TNTC	TNTC
E	3	10-4	4		226	231	TNTC	TNTC	TNTC	TNTC	TNTC	TNTC	TNTC	TNTC
E	1	10-5	NG	15	16	16	34	45	45	45	21	21	22	21
E	2	10-5	NG	1	1	1	18	21	21	21	19	19	19	19
E	3	10-5	NG	12	14	15	26	38	38	38	19	19	19	19
E	1	10-6	NG	1	1	1	3	3	3	3
E	2	10-6	NG	NG	NG	NG	NG	3	3	3	4	4	5	5
E	3	10-6	NG	1	1	1	1	3	3	3	3	3	3	3
